# Supplementary material for: The Impact of Regular Physical Exercise on Psychopathology, Cognition, and Quality of Life in Patients Diagnosed with Schizophrenia: A Scoping Review
Source: Behav Sci (Basel). 2023 Nov 21;13(12):959. doi: 10.3390/bs13120959 (PMC10740550; doi:10.3390/bs13120959)
Supplement: Supplementary file 1 [file behavsci-13-00959-s001.zip]

Archive with 2 entries (2 files):
- behavsci-2660183-File S1.pdf
- behavsci-2660183-File S2.pdf
